# Supplementary material for: Overexpression of Circular PRMT1 Transcripts in Colorectal Adenocarcinoma Predicts Recurrence and Poor Overall Survival
Source: Int J Mol Sci. 2025 Jul 11;26(14):6683. doi: 10.3390/ijms26146683 (PMC12294339; doi:10.3390/ijms26146683)
Supplement: Supplementary file 1 [file ijms-26-06683-s001.zip]

Archive with 1 entries (1 files):
- ijms-3715159-supplementary.pdf
